# Supplementary material for: Humans but Not Chimpanzees Vary Face-Scanning Patterns Depending on Contexts during Action Observation
Source: PLoS One. 2015 Nov 4;10(11):e0139989. doi: 10.1371/journal.pone.0139989 (PMC4633149; doi:10.1371/journal.pone.0139989)
Supplement: S1 Dataset — (XLSX) [file pone.0139989.s001.xlsx]

## Sheet: Total fixation duration
ID	congruent	incongruent	Total LT
Human 1	7.73	7.32	15.05
Human 2	6.26	4.56	10.82
Human 3	7.72	7.82	15.54
Human 4	8.5	9.07	17.57
Human 5	8.04	8.56	16.6
Human 6	8.58	8.83	17.41
Human 7	6.93	7.78	14.71
Human 8	7.3	8.39	15.69
Human 9	8.58	8.44	17.02
Human 10	7.49	8.23	15.72
Human 11	8.67	8.58	17.25
Human 12	9.05	9.53	18.58
Human 13	9.24	9.46	18.7
Human 14	8.85	9.56	18.41
Chimpanzee 1	3.93	3.23	7.16
Chimpanzee 2	8.15	2.45	10.6
Chimpanzee 3	2.61	5.55	8.16
Chimpanzee 4	8.61	7.11	15.72
Chimpanzee 5	5.05	6.61	11.66
Chimpanzee 6	7.09	2.74	9.83

## Sheet: Average fixation duration
ID	pre_congruent	pre_incongruent	during_congruent	during_incongruent	after_congruent	after_incongruent	average fixation duration
Human 1	0.476667	0.21	0.313	0.248462	0.248571	0.261667	0.293061
Human 2	0.212	0.268571	0.483333	0.22875	0.177143	0.2125	0.263716
Human 3	0.295556	0.266667	0.271667	0.295	0.257143	0.313333	0.283228
Human 4	0.210769	0.441429	0.337273	0.25	0.170833	0.198	0.268051
Human 5	0.278182	0.331111	0.41125	0.278333	0.187778	0.32	0.301109
Human 6	0.27	0.496667	0.538571	0.425556	0.23	0.224444	0.364206
Human 7	0.42	0.318571	0.406667	0.413333	0.281429	0.61	0.408333
Human 8	0.208182	0.268	0.343333	0.447778	0.192	0.21	0.278215
Human 9	0.271818	0.318889	0.728	0.46	0.24375	0.27	0.382076
Human 10	0.37	0.24375	0.3725	0.52375	0.19375	0.26125	0.3275
Human 11	0.322222	0.262	0.331	0.311667	0.351429	0.37	0.32472
Human 12	0.318	0.3875	0.32	0.458889	0.335714	0.2875	0.351267
Human 13	0.25	0.417143	0.98	0.455556	0.29	0.488	0.480116
Human 14	0.41375	0.442857	0.732	0.87	0.208889	0.26375	0.488541
Chimpanzee 1	0.125556	0.134167	0.178333	0.198	0.0825	0.1575	0.146009
Chimpanzee 2	0.169231	0.11	1.27333	0.118	2.13	0.174	0.662427
Chimpanzee 3	0.0844444	0.155385	0.185	0.22625	-	0.156364	0.161489
Chimpanzee 4	0.3825	0.211818	0.475	0.333333	0.159091	0.2225	0.297374
Chimpanzee 5	0.12	0.200714	0.37	0.240909	0.1875	0.191667	0.218465
Chimpanzee 6	0.208571	0.186	0.38	0.226667	0.151	0.2	0.225373

## Sheet: Latency to Goal
ID
Human 1	-425
Human 2	1100
Human 3	1395
Human 4	-645
Human 5	1285
Human 6	1335
Human 7	150
Human 8	1425
Human 9	1775
Human 10	-105
Human 11	1065
Human 12	3025
Human 13	830
Human 14	1630
Chimpanzee 1	1315
Chimpanzee 2	2815
Chimpanzee 3	2870
Chimpanzee 4	4850
Chimpanzee 5	4680
Chimpanzee 6	1665

## Sheet: Ratio of LT toward Face
ID	pre_congruent	pre_incongruent	during_congruent	during_incongruent	after_congruent	after_incongruent
Human 1	0.905594	0.238095	0.338658	0	0.316092	0.955414
Human 2	0.113208	0	0	0	0.580645	0.329412
Human 3	0.199248	0.595833	0.128834	0.0903955	0.233333	0.675532
Human 4	0.554745	0.598706	0.590296	0.1325	0.8	0.378788
Human 5	0.441176	0.85906	0.571429	0.721557	0.443787	0.678571
Human 6	0.680135	0.872483	0.625995	0.122715	0	0.574257
Human 7	0.40873	0.412556	0	0	0	0
Human 8	0.454148	1	0.0355987	0.0818859	0.0677083	0.684524
Human 9	0.404682	0.529617	0	0.182065	0.194872	0.47619
Human 10	0.327703	0.128205	0	0.140811	0	0.4689
Human 11	0.606897	0	0.0513595	0	0.406504	0
Human 12	0.647799	0.106452	0.255682	0.200969	0.561702	0.130435
Human 13	0.566667	0.883562	0.158163	0.290244	1	0.868852
Human 14	0.432024	0.16129	0.0819672	0.121839	0	0.0853081
Chimpanzee 1	0.0707965	0	0	0.0909091	0.272727	0.0952381
Chimpanzee 2	0.0590909	0	0	0	0	0
Chimpanzee 3	0.171053	0.0594059	0	0	0	0
Chimpanzee 4	0.0980392	0	0.481579	0	0.142857	0.11236
Chimpanzee 5	0.395833	0.16726	0	0	0	0.026087
Chimpanzee 6	0.143836	0	0	0	0.178808	0

## Sheet: Ratio of number toward Face
ID	pre_congruent	pre_incongruent	during_congruent	during_incongruent	after_congruent	after_incongruent
Human 1	0.833333	0.166667	0.3	0	0.285714	0.833333
Human 2	0.4	0	0	0	0.571429	0.5
Human 3	0.222222	0.666667	0.166667	0.0833333	0.142857	0.5
Human 4	0.615385	0.428571	0.363636	0.3125	0.75	0.3
Human 5	0.454545	0.666667	0.375	0.583333	0.333333	0.428571
Human 6	0.636364	0.666667	0.285714	0.111111	0	0.444444
Human 7	0.333333	0.285714	0	0	0	0
Human 8	0.545455	1	0.111111	0.222222	0.1	0.625
Human 9	0.454545	0.444444	0	0.25	0.375	0.285714
Human 10	0.25	0.125	0	0.125	0	0.375
Human 11	0.444444	0	0.1	0	0.285714	0
Human 12	0.7	0.125	0.181818	0.333333	0.571429	0.25
Human 13	0.666667	0.714286	0.5	0.222222	1	0.8
Human 14	0.375	0.142857	0.2	0.2	0	0.125
Chimpanzee 1	0.111111	0	0	0.2	0.25	0.25
Chimpanzee 2	0.0769231	0	0	0	0	0
Chimpanzee 3	0.111111	0.0769231	0	0	0	0
Chimpanzee 4	0.125	0	0.125	0	0.0909091	0.125
Chimpanzee 5	0.375	0.214286	0	0	0	0.166667
Chimpanzee 6	0.142857	0	0	0	0.2	0
