# Supplementary material for: Humans but Not Chimpanzees Vary Face-Scanning Patterns Depending on Contexts during Action Observation
Source: PLoS One. 2015 Nov 4;10(11):e0139989. doi: 10.1371/journal.pone.0139989 (PMC4633149; doi:10.1371/journal.pone.0139989)
Supplement: S2 Dataset — (XLSX) [file pone.0139989.s002.xlsx]

## Sheet: Total fixation duration
ID	congruent	incongruent	Total LT
Human 1	5.55	7.24	12.79
Human 2	8.03	9.35	17.38
Human 3	7.39	8.94	16.33
Human 4	6.15	9.99	16.14
Human 5	8.86	9.71	18.57
Human 6	8.79	9.47	18.26
Human 7	8.49	10.6	19.09
Human 8	10.27	9.8	20.07
Human 9	9.52	6.92	16.44
Human 10	8.53	9.42	17.95
Human 11	8.98	9.71	18.69
Human 12	9.15	9.32	18.47
Human 13	6.09	6.5	12.59
Human 14	6.61	9.1	15.71
Chimpanzee 1	3.8	2.48	6.28
Chimpanzee 2	6.58	5.73	12.31
Chimpanzee 3	2.07	4.84	6.91
Chimpanzee 4	5.9	8.83	14.73
Chimpanzee 5	6.18	4.88	11.06
Chimpanzee 6	6.71	1.72	8.43

## Sheet: Average fixation duration
ID	pre_congruent	pre_incongruent	during_congruent	during_incongruent	after_congruent	after_incongruent	average fixation duration
Human 1	0.295	0.16125	0.26	0.1936	0.625	0.2775	0.302058
Human 2	0.26	0.41	0.340588	0.3775	0.188	0.252	0.304681
Human 3	0.18375	0.2375	0.211818	0.286667	0.252	0.204	0.229289
Human 4	0.3025	0.272857	0.306154	0.338947	0.32	0.82	0.39341
Human 5	0.218571	0.268571	0.358824	0.360556	0.3075	0.268	0.297004
Human 6	0.29	0.24125	0.314211	0.409333	0.3425	0.233333	0.305105
Human 7	0.1975	0.22875	0.28	0.517143	0.3975	0.765	0.397649
Human 8	0.274286	0.201429	0.317727	0.673	0.34	0.415	0.37024
Human 9	0.455	0.18	0.306	0.292222	0.395	0.193333	0.303593
Human 10	0.303333	0.277143	0.258	0.352778	0.19375	0.161429	0.257739
Human 11	0.354	0.5875	0.332941	0.355882	0.31	0.3275	0.377971
Human 12	0.37	0.275	0.300526	0.256957	0.53	0.201667	0.322358
Human 13	0.46	0.166	0.234737	0.218	0.101429	0.16	0.223361
Human 14	0.136667	0.362	0.261176	0.304737	0.156667	0.75	0.328541
Chimpanzee 1	0.126	0.145	0.133158	0.1275	0.16	0.15	0.140276
Chimpanzee 2	0.2	0.0977778	0.266	0.310833	0.463333	0.373333	0.285213
Chimpanzee 3	0.09	0.12	0.1575	0.1528	-	0.15	0.13406
Chimpanzee 4	0.175714	0.19	0.2625	0.208929	0.38	0.216	0.238857
Chimpanzee 5	0.132222	0.3725	0.1805	0.18375	0.276	0.225	0.228329
Chimpanzee 6	0.271667	0.105	0.18087	0.1625	0.184	-	0.180807

## Sheet: Latency to Goal
ID
Human 1	230
Human 2	1085
Human 3	515
Human 4	300
Human 5	255
Human 6	1160
Human 7	375
Human 8	430
Human 9	690
Human 10	615
Human 11	320
Human 12	710
Human 13	1015
Human 14	350
Chimpanzee 1	1155
Chimpanzee 2	1520
Chimpanzee 3	1550
Chimpanzee 4	1150
Chimpanzee 5	350
Chimpanzee 6	1870

## Sheet: Ratio of LT toward Face
ID	pre_congruent	pre_incongruent	during_congruent	during_incongruent	after_congruent	after_incongruent
Human 1	0.661017	0.767442	0.423077	0.483471	0.624	0.837838
Human 2	0.192308	0.746341	0.502591	0.256623	0	0.412698
Human 3	0.136054	0.457895	0.317597	0.528239	0.18254	0.568627
Human 4	0.636364	0.303665	0.40201	0.361801	0.708333	0.518293
Human 5	0.522876	0.585106	0.519672	0.343606	0.186992	0.843284
Human 6	0.448276	0.243523	0.566164	0.581433	0.547445	0.45
Human 7	0.303797	0	0.116541	0	0	0
Human 8	0.171875	0.248227	0.32475	0.869242	0.948529	1
Human 9	0.752747	0	0.26634	0.108365	0.708861	0.258621
Human 10	0.637363	0.474227	0.348837	0.622047	0.722581	0.893805
Human 11	0.429379	0.910638	0.584806	0.715702	0.683871	0.923664
Human 12	0.297297	0	0.23993	0.302876	0.559748	0.264463
Human 13	0.76087	0.168675	0.43722	0.155963	0.15493	0.4375
Human 14	0.552846	0.801105	0.412162	0.604491	0.382979	1
Chimpanzee 1	0	0	0.118577	0	0	0
Chimpanzee 2	0	0	0.0701754	0.209115	0.23741	0
Chimpanzee 3	0	0	0	0.052356	0	0
Chimpanzee 4	0	0	0	0	0	0.157407
Chimpanzee 5	0	0	0.0914127	0	0	0
Chimpanzee 6	0	0	0.0288462	0	0	0

## Sheet: Ratio of number toward Face
ID	pre_congruent	pre_incongruent	during_congruent	during_incongruent	after_congruent	after_incongruent
Human 1	0.25	0.625	0.5	0.52	0.5	0.5
Human 2	0.2	0.4	0.411765	0.25	0	0.6
Human 3	0.125	0.375	0.318182	0.380952	0.2	0.4
Human 4	0.5	0.285714	0.538462	0.368421	0.666667	0.5
Human 5	0.428571	0.571429	0.411765	0.333333	0.25	0.6
Human 6	0.2	0.125	0.473684	0.266667	0.5	0.333333
Human 7	0.25	0	0.105263	0	0	0
Human 8	0.142857	0.428571	0.272727	0.6	0.75	1
Human 9	0.5	0	0.15	0.111111	0.5	0.333333
Human 10	0.166667	0.285714	0.3	0.611111	0.75	0.857143
Human 11	0.4	0.75	0.470588	0.529412	0.6	0.75
Human 12	0.2	0	0.210526	0.26087	0.333333	0.333333
Human 13	0.5	0.1	0.368421	0.2	0.285714	0.666667
Human 14	0.444444	0.4	0.411765	0.526316	0.333333	1
Chimpanzee 1	0	0	0.157895	0	0	0
Chimpanzee 2	0	0	0.133333	0.166667	0.333333	0
Chimpanzee 3	0	0	0	0.04	0	0
Chimpanzee 4	0	0	0	0	0	0.2
Chimpanzee 5	0	0	0.05	0	0	0
Chimpanzee 6	0	0	0.0434783	0	0	0
