# Supplementary material for: Humans but Not Chimpanzees Vary Face-Scanning Patterns Depending on Contexts during Action Observation
Source: PLoS One. 2015 Nov 4;10(11):e0139989. doi: 10.1371/journal.pone.0139989 (PMC4633149; doi:10.1371/journal.pone.0139989)
Supplement: S3 Dataset — (XLSX) [file pone.0139989.s003.xlsx]

## Sheet: Total LT
ID	congruent	incongruent	Total LT
Infant 1	9.83	6.07	15.9
Infant 2	8.53	7.03	15.56
Infant 3	5.16	7.66	12.82
Infant 4	9.09	7.32	16.41
Infant 5	5.75	4.59	10.34
Infant 6	9.85	9.57	19.42
Infant 7	6.61	4.4	11.01
Infant 8	8.96	2.81	11.77
Infant 9	9.64	6.47	16.11
Infant 10	9.5	6.78	16.28
Infant 11	6.93	2.97	9.9
Infant 12	9.52	6.52	16.04
Infant 13	7.64	6.49	14.13
Infant 14	6.01	6.16	12.17
Infant 15	8.93	4.67	13.6
Children 1	11.37	10.75	22.12
Children 2	10.64	8.32	18.96
Children 3	10.62	11.3	21.92
Children 4	9.89	6.95	16.84
Children 5	11.23	11.01	22.24
Children 6	9.37	9.8	19.17
Children 7	8.25	5.77	14.02
Children 8	10.21	7.892	18.102
Children 9	8.77	9.44	18.21
Children 10	9.45	2.14	11.59
Children 11	4.99	2.97	7.96
Children 12	9.81	7.6	17.41
Children 13	8.42	5.55	13.97
Children 14	10.76	9.73	20.49
Children 15	9.04	8.75	17.79

## Sheet: Average fixation duration
ID	pre_congruent	pre_incongruent	during_congruent	during_incongruent	after_congruent	after_incongruent	average fixation duration
Infant 1	0.477143	0.385	0.564286	0.144444	0.362857	0.281667	0.369233
Infant 2	0.188235	0.235	0.246923	0.42	0.235556	0.306667	0.272063
Infant 3	0.17	0.25375	0.250909	0.286364	0.27	0.31	0.256837
Infant 4	0.338	0.31	0.322	0.343333	0.276667	0.308571	0.316429
Infant 5	0.172857	0.28125	0.21	0.208333	0.34	0.218	0.238407
Infant 6	0.42625	0.54	0.79	0.48875	0.276667	0.3025	0.470694
Infant 7	0.234545	0.16625	0.346	0.54	0.114	0.151667	0.258744
Infant 8	0.377778	0.075	0.375	0.24	0.365714	0.37	0.300582
Infant 9	0.43375	0.307778	0.402222	0.3175	0.425	0.243	0.354875
Infant 10	0.4125	0.428571	0.404444	0.62	0.365714	0.384	0.435872
Infant 11	0.34875	0.208571	0.54	0.28	0.36	-	0.347464
Infant 12	0.425	0.3975	0.311667	0.4	0.2975	0.248571	0.346706
Infant 13	0.283	0.243846	0.34	0.166667	0.243	0.232	0.251419
Infant 14	0.42375	0.282222	0.354	0.31	0.2125	0.293333	0.312634
Infant 15	0.37	0.544	0.448571	0.151429	0.273333	0.2225	0.334972
Children 1	0.495714	0.535	0.567143	0.525714	0.436667	0.386	0.49104
Children 2	0.257692	0.263636	0.310909	0.30875	0.351818	0.268182	0.293498
Children 3	0.38	0.495	0.564286	0.55	0.464286	0.436667	0.481706
Children 4	0.224615	0.227692	0.2725	0.316667	0.336364	0.209	0.264473
Children 5	0.43625	0.545	0.435556	0.485556	0.318333	0.337	0.426282
Children 6	0.19875	0.242	0.531429	0.389	0.274444	0.268462	0.317347
Children 7	0.42875	0.53	0.434	0.17	0.265	0.272857	0.350101
Children 8	0.373333	1.06667	0.317778	0.367143	0.57	0.5305	0.53757
Children 9	0.365	0.253333	1.28333	0.581429	0.273	0.237692	0.498965
Children 10	0.286	0.235	0.34	0.256667	0.353	0.15	0.270111
Children 11	0.138	0.18	0.388	0.16	0.128462	0.18875	0.197202
Children 12	0.199333	0.255455	0.298333	0.27	0.18	0.245714	0.241473
Children 13	0.333333	0.236	0.362857	0.325	0.288	0.254	0.299865
Children 14	0.372222	0.538333	0.492857	0.35	0.44	0.191667	0.397513
Children 15	1.02	0.448333	0.693333	0.361667	0.39	0.48625	0.566597

## Sheet: Latency to Goal
ID
Infant 1	-415
Infant 2	-2750
Infant 3	-7880
Infant 4	-7920
Infant 5	200
Infant 6	1880
Infant 7	200
Infant 8	-535
Infant 9	-390
Infant 10	1030
Infant 11	890
Infant 12	310
Infant 13	-1310
Infant 14	-3510
Infant 15	1980
Children 1	2765
Children 2	2575
Children 3	4330
Children 4	660
Children 5	1280
Children 6	200
Children 7	4460
Children 8	-260
Children 9	200
Children 10	965
Children 11	1380
Children 12	3580
Children 13	-65
Children 14	890
Children 15	1225

## Sheet: Ratio of LT toward Face
ID	pre_congruent	pre_incongruent	during_congruent	during_incongruent	after_congruent	after_incongruent
Infant 1	0.296407	0.353896	0	0	0.283465	0.337278
Infant 2	0.359375	0.510638	0.517134	0	0.495283	0.168478
Infant 3	1	0.625616	0.681159	0.530159	0.428571	0.5
Infant 4	0.360947	0.148387	0.142857	0.140777	0.128514	0.5
Infant 5	0	0.84	0	0.208	0	0
Infant 6	0.554252	0.864198	0.387342	0.230179	0.349398	0.561983
Infant 7	0.0348837	0.225564	0.430636	0.800926	0.122807	0.43956
Infant 8	0.0352941	1	0.14	0	0	0
Infant 9	0.426513	0.581227	0.348066	0.102362	0.345098	0.320988
Infant 10	0.221212	0	0.291209	0	0.339844	0.307292
Infant 11	0.645161	0.321918	1	1	0.134921	0
Infant 12	0.232353	0.125786	0.237968	0	0	0
Infant 13	0.321555	0.315457	0.537815	0.32	0.390947	0.577586
Infant 14	0.418879	0.350394	0.118644	0.258065	0.388235	0
Infant 15	0.738739	0.672794	0.767516	0	0.593496	0
Children 1	0.409222	0.320872	0	0	0.40458	0.502591
Children 2	0.328358	0.275862	0.157895	0.449393	0.361757	0.416949
Children 3	0.309942	0.40404	0.0936709	0	0.473846	0.419847
Children 4	0.363014	0.442568	0.088685	0.0473684	0.351351	0.320574
Children 5	0.194842	0.174312	0.252551	0	0.240838	0.388724
Children 6	0.540881	0.735537	0	0.0899743	0.558704	0.598854
Children 7	0.221574	0.31761	0	0	0.188679	0.219895
Children 8	0.419643	0.309375	0.311189	0.108949	0.591479	0.942507
Children 9	0.228311	0.657895	0	0.186732	0.296703	0.485437
Children 10	0.20979	0	0.0653595	0	0.354108	0.566667
Children 11	0.297101	0	0	0.40625	0.269461	0.490066
Children 12	0.210702	0.295374	0.290503	0.17037	0.530864	0.328488
Children 13	0.686667	0.427966	0.216535	0	0.659722	0.326772
Children 14	0.364179	0.458204	0.0782609	0	0.232323	0.273913
Children 15	0.771242	0.542751	0	0.198157	0.174359	0.380463

## Sheet: Ratio of number toward Face
ID	pre_congruent	pre_incongruent	during_congruent	during_incongruent	after_congruent	after_incongruent
Infant 1	0.142857	0.375	0	0	0.285714	0.166667
Infant 2	0.411765	0.333333	0.615385	0	0.666667	0.333333
Infant 3	1	0.5	0.545455	0.545455	0.428571	0.5
Infant 4	0.3	0.2	0.2	0.166667	0.111111	0.428571
Infant 5	0	0.625	0	0.166667	0	0
Infant 6	0.5	0.666667	0.2	0.25	0.333333	0.375
Infant 7	0.0909091	0.125	0.4	0.5	0.2	0.333333
Infant 8	0.111111	1	0.125	0	0	0
Infant 9	0.375	0.555556	0.444444	0.25	0.333333	0.5
Infant 10	0.125	0	0.333333	0	0.285714	0.4
Infant 11	0.5	0.142857	1	1	0.714286	0
Infant 12	0.25	0.125	0.25	0	0	0
Infant 13	0.2	0.307692	0.571429	0.5	0.2	0.6
Infant 14	0.375	0.333333	0.2	0.166667	0.25	0
Infant 15	0.666667	0.6	0.285714	0	0.555556	0
Children 1	0.142857	0.166667	0	0	0.222222	0.3
Children 2	0.307692	0.272727	0.272727	0.625	0.454545	0.454545
Children 3	0.333333	0.166667	0.285714	0	0.285714	0.444444
Children 4	0.307692	0.384615	0.166667	0.166667	0.272727	0.4
Children 5	0.25	0.333333	0.222222	0	0.333333	0.3
Children 6	0.5	0.6	0	0.2	0.666667	0.615385
Children 7	0.25	0.333333	0	0	0.1	0.142857
Children 8	0.444444	0.333333	0.333333	0.142857	0.428571	0.5
Children 9	0.333333	0.444444	0	0.142857	0.4	0.461538
Children 10	0.1	0	0.222222	0	0.3	0.5
Children 11	0.3	0	0	0.375	0.307692	0.25
Children 12	0.333333	0.363636	0.583333	0.2	0.555556	0.357143
Children 13	0.555556	0.3	0.285714	0	0.5	0.2
Children 14	0.333333	0.333333	0.142857	0	0.222222	0.333333
Children 15	0.333333	0.5	0	0.166667	0.3	0.125
